# Supplementary material for: Differential Expression of RAD51AP1 in Ovarian Cancer: Effects of siRNA In Vitro
Source: J Pers Med. 2022 Feb 1;12(2):201. doi: 10.3390/jpm12020201 (PMC8876735; doi:10.3390/jpm12020201)
Supplement: Supplementary file 1 [file jpm-12-00201-s001.zip]

Archive with 4 entries (4 files):
- Supplementary Figure S1.pdf
- Supplementary Figure S2.pdf
- Supplementary Table S1.xlsx
- Supplementary Table S2.xlsx
