# Supplementary material for: Differential Expression of RAD51AP1 in Ovarian Cancer: Effects of siRNA In Vitro
Source: J Pers Med. 2022 Feb 1;12(2):201. doi: 10.3390/jpm12020201 (PMC8876735; doi:10.3390/jpm12020201)
Supplement: Supplementary file 1 [file jpm-12-00201-s001.zip › Supplementary Table S1.xlsx]

## Sheet: Sheet1
Name	BC11115d
Description	Ovary cancer tissue array with adjacent normal tissue, including pathology grade, TNM and stage, 100 cases/100 cores, replacing BC11115c
Panel	Ovarian carcinoma tissue microarray with adjacent normal tissue, containing 5 cases of clear cell carcinoma, 62 serous carcinoma, 10 mucinous adenocarcinoma，3 endometrioid adenocarcinoma, 10 lymph node metastasis carcinoma, 10 adjacent normal ovary tissue, single core per case
Price	215
Cases	100
Cores	100
Diameter	5
Rows	10
Columns	10
Position	No.	Age	Sex	Organ/Anatomic Site	Pathology diagnosis	TNM	Grade	Stage	Type	Tissue ID.
A1	1	43	F	Ovary	Clear cell carcinoma	T1N0M0	-	I	Malignant	Fov010083
A2	2	61	F	Ovary	Clear cell carcinoma	T1aN0M0	-	IA	Malignant	Fov040482		CCC:5
A3	3	50	F	Ovary	Clear cell carcinoma	T1N0M0	-	I	Malignant	Fov021624		LGS: 8
A4	4	40	F	Ovary	Clear cell carcinoma	T1N0M0	-	I	Malignant	Fov010007		HGS: 54
A5	5	48	F	Ovary	Clear cell carcinoma	T2N0M0	*	II	Malignant	Fov010015		Mucinous: 10
A6	6	50	F	Ovary	Low grade serous carcinoma	T2aN0M0	-	IIA	Malignant	Fov020291		NAT: 10
A7	7	60	F	Ovary	Low grade serous carcinoma	T1cN0M0	-	IC	Malignant	Fov020114
A8	8	69	F	Ovary	Endometrioid adenocarcinoma	T1aN0M0	1	IA	Malignant	Fov010665		LN Metastasis: 7
A9	9	41	F	Ovary	Low grade serous carcinoma	T1N0M0	-	I	Malignant	Fov050433
A10	10	37	F	Ovary	Low grade serous carcinoma	T1aN0M0	-	IA	Malignant	Fov050422
B1	11	25	F	Ovary	Low grade serous carcinoma	T1N0M0	-	I	Malignant	Fov010772
B2	12	34	F	Ovary	Low grade serous carcinoma	T1aN0M0	-	IA	Malignant	Fov010244
B3	13	59	F	Ovary	Low grade serous carcinoma	T1aN0M0	-	IA	Malignant	Fov020113
B4	14	34	F	Ovary	Low grade serous carcinoma	T1bN0M0	-	IB	Malignant	Fov010243
B5	15	56	F	Ovary	High grade serous carcinoma	T2N0M0	-	II	Malignant	Fov030109
B6	16	22	F	Ovary	High grade serous carcinoma	T2bN0M0	-	IIB	Malignant	Fov010682
B7	17	33	F	Ovary	High grade serous carcinoma	T1N0M0	-	I	Malignant	Fov010873
B8	18	56	F	Ovary	High grade serous carcinoma	T1N0M0	-	I	Malignant	Fov040102
B9	19	48	F	Ovary	High grade serous carcinoma	T1N0M0	-	I	Malignant	Fov010719
B10	20	43	F	Ovary	High grade serous carcinoma	T1N0M0	-	I	Malignant	Fov050462
C1	21	48	F	Ovary	High grade serous carcinoma	T2bN0M0	-	IIB	Malignant	Fov040044
C2	22	51	F	Ovary	High grade serous carcinoma	T3cN1M0	-	IIIC	Malignant	Fov010563
C3	23	42	F	Ovary	High grade serous carcinoma	T1N0M0	-	I	Malignant	Fov020069
C4	24	47	F	Ovary	High grade serous carcinoma	T3N0M0	-	III	Malignant	Fov100004
C5	25	64	F	Ovary	High grade serous carcinoma	T1N0M0	-	I	Malignant	Fov100071
C6	26	52	F	Ovary	High grade serous carcinoma	T1aN0M0	-	IA	Malignant	Fov040095
C7	27	53	F	Ovary	High grade serous carcinoma	T2N0M1	-	IV	Malignant	Fov020111
C8	28	60	F	Ovary	High grade serous carcinoma	T1bN0M0	-	IB	Malignant	Fov020132
C9	29	54	F	Ovary	High grade serous carcinoma	T3cN1M0	-	IIIC	Malignant	Fov010137
C10	30	53	F	Ovary	High grade serous carcinoma	T1N0M0	-	I	Malignant	Fov020262
D1	31	47	F	Ovary	High grade serous carcinoma	T1aN0M0	-	IA	Malignant	Fov020193
D2	32	48	F	Ovary	High grade serous carcinoma	T1N0M0	-	I	Malignant	Fov040164
D3	33	48	F	Ovary	High grade serous carcinoma	T3cN0M0	-	IIIC	Malignant	Fov030120
D4	34	53	F	Ovary	High grade serous carcinoma	T1cN0M0	-	IC	Malignant	Fov031530
D5	35	26	F	Ovary	High grade serous carcinoma	T3cN1M0	-	IIIC	Malignant	Fov010750
D6	36	35	F	Ovary	High grade serous carcinoma	T1aN0M0	-	IA	Malignant	Fov020067
D7	37	58	F	Ovary	High grade serous carcinoma	T1N0M0	-	I	Malignant	Fov020002
D8	38	60	F	Ovary	High grade serous carcinoma	T1aN0M0	-	IA	Malignant	Fov020386
D9	39	55	F	Ovary	High grade serous carcinoma	T1N0M0	-	I	Malignant	Fov010809
D10	40	67	F	Ovary	High grade serous carcinoma	T1aN0M0	-	IA	Malignant	Fov050706
E1	41	57	F	Ovary	High grade serous carcinoma	T3cN1M0	-	IIIC	Malignant	Fov050417
E2	42	41	F	Ovary	High grade serous carcinoma	T1N0M0	-	I	Malignant	Fov020059
E3	43	63	F	Ovary	High grade serous carcinoma	T1N0M0	*	I	Malignant	Fov100220
E4	44	52	F	Ovary	High grade serous carcinoma	T2N0M0	-	II	Malignant	Fov010892
E5	45	66	F	Ovary	High grade serous carcinoma	T3N1M0	-	IIIC	Malignant	Fov020106
E6	46	52	F	Ovary	High grade serous carcinoma	T1cN0M0	-	IC	Malignant	Fov020519
E7	47	64	F	Ovary	High grade serous carcinoma	T3N1M1	-	IV	Malignant	Fov020776
E8	48	62	F	Ovary	High grade serous carcinoma	T2N0M0	-	II	Malignant	Fov010328
E9	49	42	F	Ovary	High grade serous carcinoma	T2N0M0	-	II	Malignant	Fov010252
E10	50	49	F	Ovary	High grade serous carcinoma	T2N0M0	-	II	Malignant	Fov010181
F1	51	59	F	Ovary	High grade serous carcinoma	T1cN0M0	-	IC	Malignant	Fov020486
F2	52	42	F	Ovary	High grade serous carcinoma	T3cN1M0	-	IIIC	Malignant	Fov010706
F3	53	49	F	Ovary	High grade serous carcinoma	T1aN0M0	-	IA	Malignant	Fov030970
F4	54	69	F	Ovary	High grade serous carcinoma	T2N0M0	-	II	Malignant	Fov030128
F5	55	42	F	Ovary	High grade serous carcinoma	T3N1M0	-	IIIC	Malignant	Fov110030
F6	56	53	F	Ovary	High grade serous carcinoma	T1aN0M0	-	IA	Malignant	Fov020263
F7	57	47	F	Ovary	High grade serous carcinoma	T1cN0M0	-	IC	Malignant	Fov020160
F8	58	49	F	Ovary	High grade serous carcinoma	T3N1M0	-	IIIC	Malignant	Fov010172
F9	59	52	F	Ovary	High grade serous carcinoma (sparse)	T3cN1M0	*	IIIC	Malignant	Fov021617
F10	60	55	F	Ovary	High grade serous carcinoma	T3cN1M1	*	IV	Malignant	Fov021215
G1	61	52	F	Ovary	High grade serous carcinoma	T2N0M0	*	II	Malignant	Fov020061
G2	62	51	F	Ovary	High grade serous carcinoma	T2N0M0	-	II	Malignant	Fov010748
G3	63	41	F	Ovary	High grade serous carcinoma	T1aN0M0	-	IA	Malignant	Fov020497
G4	64	56	F	Ovary	High grade serous carcinoma with necrosis	T3N0M0	-	III	Malignant	Fov100051
G5	65	55	F	Ovary	High grade serous carcinoma	T1N0M0	-	I	Malignant	Fov010903
G6	66	48	F	Ovary	High grade serous carcinoma	T3aN0M0	-	IIIA	Malignant	Fov050734
G7	67	60	F	Ovary	High grade serous carcinoma	T2bN0M0	-	IIB	Malignant	Fov050666
G8	68	51	F	Ovary	High grade serous carcinoma with necrosis	T1aN0M0	-	IA	Malignant	Fov050388
G9	69	46	F	Ovary	Mucinous papillary adenocarcinoma	T1aN0M0	*	IA	Malignant	Fov020778
G10	70	49	F	Ovary	Endometrioid adenocarcinoma	T1N0M0	1--2	I	Malignant	Fov020162
H1	71	34	F	Ovary	Mucinous adenocarcinoma	T1bN0M0	2	IB	Malignant	Fov032024
H2	72	37	F	Ovary	Mucinous adenocarcinoma	T1aN0M0	2	IA	Malignant	Fov021635
H3	73	39	F	Ovary	Mucinous adenocarcinoma with necrosis	T1aN0M0	2	IA	Malignant	Fov020599
H4	74	54	F	Ovary	Mucinous adenocarcinoma	T2aN0M0	2	IIA	Malignant	Fov020100
H5	75	41	F	Ovary	Mucinous adenocarcinoma	T1bN0M0	2--3	IB	Malignant	Fov020609
H6	76	50	F	Ovary	Mucinous adenocarcinoma with necrosis	T3cN1M0	3	IIIC	Malignant	Fov060355
H7	77	52	F	Ovary	Mucinous adenocarcinoma	T1bN0M0	3	IB	Malignant	Fov120131
H8	78	38	F	Ovary	Mucinous adenocarcinoma	T1N0M0	3	I	Malignant	Fov050521
H9	79	29	F	Ovary	Mucinous adenocarcinoma	T3N0M0	3	III	Malignant	Fov020520
H10	80	58	F	Ovary	Endometrioid adenocarcinoma	T1aN0M0	2--3	IA	Malignant	Fov090031
I1	81	47	F	Lymph node	Metastasis serous carcinoma from ovary	-	-	-	Metastasis	Fov010120
I2	82	48	F	Lymph node	Metastasis serous carcinoma from ovary	-	-	-	Metastasis	Ily020241
I3	83	46	F	Lymph node	Metastasis serous carcinoma from ovary	-	-	-	Metastasis	Fov010080
I4	84	54	F	Lymph node	Metastasis serous carcinoma from ovary	-	-	-	Metastasis	Fov010094
I5	85	83	F	Lymph node	Metastasis serous carcinoma from ovary	-	-	-	Metastasis	Ily020307
I6	86	48	F	Lymph node	Metastasis clear cell carcinoma from ovary	-	-	-	Metastasis	Ily060045
I7	87	56	F	Fibrofatty tissue	Metastasis serous carcinoma from ovary	-	-	-	Metastasis	Fov100051
I8	88	57	F	Greater omentum	Metastasis serous carcinoma from ovary	-	-	-	Metastasis	Fov010040
I9	89	50	F	Lymph node	Metastasis serous carcinoma from ovary	-	-	-	Metastasis	Ily050024
I10	90	53	F	Fibrofatty tissue	Metastasis serous carcinoma from ovary	-	*	-	Metastasis	Fov060929
J1	91	69	F	Ovary	Adjacent normal ovary tissue	-	-	-	NAT	Fov032250
J2	92	48	F	Ovary	Adjacent normal ovary tissue	-	-	-	NAT	Fov120070
J3	93	53	F	Ovary	Adjacent normal ovary tissue	-	-	-	NAT	Fov032237
J4	94	42	F	Ovary	Adjacent normal ovary tissue	-	-	-	NAT	Fov110133
J5	95	42	F	Ovary	Adjacent normal ovary tissue	-	-	-	NAT	Fov120042
J6	96	40	F	Ovary	Adjacent normal ovary tissue	-	-	-	NAT	Fov120139
J7	97	59	F	Ovary	Adjacent normal ovary tissue	-	-	-	NAT	Fov050391
J8	98	42	F	Ovary	Adjacent normal ovary tissue	-	-	-	NAT	Fov120072
J9	99	35	F	Ovary	Adjacent normal ovary tissue	-	-	-	NAT	Fov110136
J10	100	45	F	Ovary	Adjacent normal ovary tissue	-	-	-	NAT	Fov100025
