# Supplementary material for: Differential Expression of RAD51AP1 in Ovarian Cancer: Effects of siRNA In Vitro
Source: J Pers Med. 2022 Feb 1;12(2):201. doi: 10.3390/jpm12020201 (PMC8876735; doi:10.3390/jpm12020201)
Supplement: Supplementary file 1 [file jpm-12-00201-s001.zip › Supplementary Table S2.xlsx]

## Sheet: Stage I-IV
Gene	Variance within group	Variance between groups	Separation
RAD51AP1	1.00649	2.84633	2.82798
MTHFR	0.97916	1.34065	1.36919
PLAT	2.90182	1.63938	0.56495
PTGS2	2.47562	7.59582	3.06825
TNF	3.40765	8.16475	2.39601
FOS	2.86372	6.30725	2.20246
IL1A	2.43072	5.69612	2.34339
IL1B	2.3082	3.87104	1.67708
CXCL3	3.27571	0.0551655	0.0168408
AREG	4.31583	2.4378	0.564852
IFI6	3.50886	5.34368	1.52291
TNFSF10	2.71343	2.46129	0.907078

## Sheet: Age groups
Gene	Variance within group	Variance between groups	Separation
RAD51AP1	0.988505	7.57009	7.65813
MTHFR	0.982758	0.760274	0.773612
PLAT	2.90204	0.961475	0.33131
PTGS2	2.51763	1.27056	0.504666
TNF	3.43552	4.647	1.35263
FOS	2.8799	4.60824	1.60014
IL1A	2.43941	5.48989	2.2505
IL1B	2.33009	0.0242063	0.0103886
CXCL3	3.25749	2.29811	0.705483
AREG	4.31311	2.07406	0.480874
IFI6	3.53792	0.115335	0.0325996
TNFSF10	2.71689	1.60371	0.590275
